# Supplementary material for: Observational evidence of accelerating electron holes and their effects on passing ions
Source: Nat Commun. 2023 Nov 10;14:7276. doi: 10.1038/s41467-023-43033-4 (PMC10638271; doi:10.1038/s41467-023-43033-4)
Supplement: Supplementary file 3 — Source Data [file 41467_2023_43033_MOESM3_ESM.xlsx]

## Sheet: Figure 3a
Figure 3a
Line 1	xdata	13.4277	13.8982	14.3686	14.839	15.3094	15.7799	16.2503	16.7207	17.1911	17.6616	18.132	18.6024	19.0729	19.5433	20.0137	20.4841	20.9546	21.425	21.8954	22.3658	22.8363	23.3067	23.7771	24.2476	24.718	25.1884	25.6588	26.1293	26.5997	27.0701	27.5405	28.011	28.4814	28.9518	29.4222	29.8927	30.3631	30.8335	31.304	31.7744	32.2448	32.7152	33.1857	33.6561	34.1265	34.5969	35.0674	35.5378
(magenta)	ydata	-15.1213	-15.2212	-15.3272	-15.4392	-15.5572	-15.6813	-15.8114	-15.9476	-16.0898	-16.238	-16.3922	-16.5525	-16.7189	-16.8912	-17.0696	-17.2541	-17.4446	-17.6411	-17.8437	-18.0522	-18.2669	-18.4875	-18.7143	-18.947	-19.1858	-19.4306	-19.6814	-19.9383	-20.2013	-20.4702	-20.7452	-21.0263	-21.3134	-21.6065	-21.9056	-22.2108	-22.522	-22.8393	-23.1626	-23.4919	-23.8273	-24.1687	-24.5162	-24.8696	-25.2292	-25.5947	-25.9663	-26.344
Line 2	xdata	0	0.519107	1.03821	1.55732	2.07643	2.59554	3.11464	3.63375	4.15286	4.67196	5.19107	5.71018	6.22929	6.74839	7.2675	7.78661	8.30571	8.82482	9.34393	9.86303	10.3821	10.9012	11.4204	11.9395	12.4586	12.9777	13.4968	14.0159	14.535	15.0541	15.5732	16.0923	16.6114	17.1305	17.6496	18.1687	18.6879	19.207	19.7261	20.2452	20.7643	21.2834	21.8025	22.3216	22.8407	23.3598	23.8789	24.398
(yellow)	ydata	0	-0.636912	-1.26961	-1.89808	-2.52235	-3.14239	-3.75821	-4.36982	-4.97721	-5.58039	-6.17935	-6.77409	-7.36461	-7.95091	-8.533	-9.11087	-9.68453	-10.254	-10.8192	-11.3802	-11.937	-12.4895	-13.0379	-13.582	-14.1219	-14.6576	-15.1891	-15.7164	-16.2394	-16.7583	-17.2729	-17.7833	-18.2894	-18.7914	-19.2891	-19.7827	-20.272	-20.7571	-21.2379	-21.7146	-22.187	-22.6553	-23.1193	-23.5791	-24.0346	-24.486	-24.9331	-25.376
Line 3	xdata	0	0.606061	1.21212	1.81818	2.42424	3.0303	3.63636	4.24242	4.84848	5.45455	6.06061	6.66667	7.27273	7.87879	8.48485	9.09091	9.69697	10.303	10.9091	11.5152	12.1212	12.7273	13.3333	13.9394	14.5455	15.1515	15.7576	16.3636	16.9697	17.5758	18.1818	18.7879	19.3939	20	20.6061	21.2121	21.8182	22.4242	23.0303	23.6364	24.2424	24.8485	25.4545	26.0606	26.6667	27.2727	27.8788	28.4848
(black)	ydata	0	-0.617217	-1.2325	-1.84586	-2.45728	-3.06678	-3.67434	-4.27997	-4.88368	-5.48545	-6.08529	-6.6832	-7.27918	-7.87323	-8.46535	-9.05554	-9.6438	-10.2301	-10.8145	-11.397	-11.9775	-12.5561	-13.1328	-13.7075	-14.2804	-14.8512	-15.4202	-15.9872	-16.5523	-17.1155	-17.6767	-18.236	-18.7934	-19.3488	-19.9023	-20.4539	-21.0035	-21.5512	-22.097	-22.6409	-23.1828	-23.7228	-24.2609	-24.797	-25.3312	-25.8635	-26.3938	-26.9222
MMS1	xdata	0
	ydata	0
MMS2	xdata	59.3262
	ydata	-53.3178
MMS3	xdata	13.4277
	ydata	-15.1213
MMS4	xdata	51.3916
	ydata	-42.6063
[truncated: 52 more columns]

## Sheet: Figure 3b
Figure 3b
line 1	xdata	0	0.707071	1.41414	2.12121	2.82828	3.53535	4.24242	4.94949	5.65657	6.36364	7.07071	7.77778	8.48485	9.19192	9.89899	10.6061	11.3131	12.0202	12.7273	13.4343	14.1414	14.8485	15.5556	16.2626	16.9697	17.6768	18.3838	19.0909	19.798	20.5051	21.2121	21.9192	22.6263	23.3333	24.0404	24.7475	25.4545	26.1616	26.8687	27.5758	28.2828	28.9899	29.697	30.404	31.1111	31.8182	32.5253	33.2323
	ydata	0	-0.550186	-1.10111	-1.65277	-2.20516	-2.75829	-3.31216	-3.86676	-4.4221	-4.97817	-5.53498	-6.09252	-6.6508	-7.20982	-7.76958	-8.33006	-8.89129	-9.45325	-10.0159	-10.5794	-11.1435	-11.7085	-12.2741	-12.8405	-13.4076	-13.9754	-14.544	-15.1133	-15.6834	-16.2542	-16.8257	-17.398	-17.971	-18.5447	-19.1192	-19.6944	-20.2703	-20.847	-21.4244	-22.0026	-22.5815	-23.1611	-23.7414	-24.3225	-24.9044	-25.4869	-26.0702	-26.6543
MMS1	xdata	0
	ydata	0
MMS2	xdata	65.7959
	ydata	-54.855
MMS3	xdata	18.6768
	ydata	-15.5716
MMS4	xdata	51.2695
	ydata	-40.8683
[truncated: 52 more columns]

## Sheet: Figure 3c
Figure 3c
line 1	xdata	0	0.606061	1.21212	1.81818	2.42424	3.0303	3.63636	4.24242	4.84848	5.45455	6.06061	6.66667	7.27273	7.87879	8.48485	9.09091	9.69697	10.303	10.9091	11.5152	12.1212	12.7273	13.3333	13.9394	14.5455	15.1515	15.7576	16.3636	16.9697	17.5758	18.1818	18.7879	19.3939	20	20.6061	21.2121	21.8182	22.4242	23.0303	23.6364	24.2424	24.8485	25.4545	26.0606	26.6667	27.2727	27.8788	28.4848
	ydata	0	-0.80791	-1.61103	-2.40937	-3.20292	-3.99169	-4.77567	-5.55486	-6.32927	-7.09889	-7.86373	-8.62378	-9.37904	-10.1295	-10.8752	-11.6161	-12.3522	-13.0836	-13.8101	-14.5319	-15.2489	-15.961	-16.6684	-17.3711	-18.0689	-18.7619	-19.4502	-20.1337	-20.8124	-21.4863	-22.1554	-22.8197	-23.4792	-24.134	-24.784	-25.4292	-26.0696	-26.7052	-27.336	-27.962	-28.5833	-29.1998	-29.8114	-30.4183	-31.0204	-31.6178	-32.2103	-32.7981
MMS1	xdata	0
	ydata	0
MMS2	xdata	55.0537
	ydata	-53.9968
MMS3	xdata	11.5967
	ydata	-15.0183
MMS4	xdata	38.5742
	ydata	-41.5721
[truncated: 52 more columns]

## Sheet: Figure 3d
Figure 3d
line 1	xdata	0	0.505051	1.0101	1.51515	2.0202	2.52525	3.0303	3.53535	4.0404	4.54545	5.05051	5.55556	6.06061	6.56566	7.07071	7.57576	8.08081	8.58586	9.09091	9.59596	10.101	10.6061	11.1111	11.6162	12.1212	12.6263	13.1313	13.6364	14.1414	14.6465	15.1515	15.6566	16.1616	16.6667	17.1717	17.6768	18.1818	18.6869	19.1919	19.697	20.202	20.7071	21.2121	21.7172	22.2222	22.7273	23.2323	23.7374
	ydata	0	-0.649791	-1.29714	-1.94206	-2.58453	-3.22457	-3.86216	-4.49732	-5.13004	-5.76032	-6.38816	-7.01356	-7.63653	-8.25705	-8.87514	-9.49079	-10.104	-10.7148	-11.3231	-11.929	-12.5324	-13.1335	-13.732	-14.3282	-14.9219	-15.5131	-16.102	-16.6883	-17.2723	-17.8538	-18.4329	-19.0095	-19.5837	-20.1554	-20.7247	-21.2916	-21.856	-22.418	-22.9776	-23.5347	-24.0894	-24.6416	-25.1914	-25.7388	-26.2837	-26.8262	-27.3662	-27.9038
MMS1	xdata	0
	ydata	0
MMS2	xdata	48.9502
	ydata	-51.9918
MMS3	xdata	2.80762
	ydata	-6.37444
MMS4	xdata	34.1797
	ydata	-37.7628
[truncated: 52 more columns]

## Sheet: Figure 3e
Figure 3e
line 1	xdata	-1498.75	-1488.72	-1478.7	-1468.67	-1458.65	-1448.62	-1438.6	-1428.57	-1418.55	-1408.52	-1398.5	-1388.47	-1378.45	-1368.42	-1358.4	-1348.37	-1338.35	-1328.32	-1318.3	-1308.27	-1298.25	-1288.22	-1278.2	-1268.17	-1258.15	-1248.12	-1238.1	-1228.07	-1218.05	-1208.02	-1197.99	-1187.97	-1177.94	-1167.92	-1157.89	-1147.87	-1137.84	-1127.82	-1117.79	-1107.77	-1097.74	-1087.72	-1077.69	-1067.67	-1057.64	-1047.62	-1037.59	-1027.57
	ydata	-2.34805	-2.28302	-2.28441	-2.27568	-2.22981	-2.22028	-2.19038	-2.15574	-2.15016	-2.13936	-2.10571	-2.09567	-2.07594	-2.07536	-2.0662	-2.06416	-2.02425	-2.05076	-2.02529	-2.02885	-2.03894	-2.02203	-2.03275	-2.03208	-2.0464	-2.05577	-2.05749	-2.06465	-2.08844	-2.09616	-2.11294	-2.12823	-2.15568	-2.18011	-2.17906	-2.19722	-2.21199	-2.22385	-2.21633	-2.20711	-2.22338	-2.22127	-2.23758	-2.23813	-2.25371	-2.2543	-2.25206	-2.2477
[truncated: 52 more columns]

## Sheet: Figure 3f
Figure 3f
line 1	xdata	-1498.75	-1488.72	-1478.7	-1468.67	-1458.65	-1448.62	-1438.6	-1428.57	-1418.55	-1408.52	-1398.5	-1388.47	-1378.45	-1368.42	-1358.4	-1348.37	-1338.35	-1328.32	-1318.3	-1308.27	-1298.25	-1288.22	-1278.2	-1268.17	-1258.15	-1248.12	-1238.1	-1228.07	-1218.05	-1208.02	-1197.99	-1187.97	-1177.94	-1167.92	-1157.89	-1147.87	-1137.84	-1127.82	-1117.79	-1107.77	-1097.74	-1087.72	-1077.69	-1067.67	-1057.64	-1047.62	-1037.59	-1027.57
	ydata	-2.10008	-2.0972	-2.08328	-2.07465	-2.07152	-2.06283	-2.04056	-2.03189	-2.00592	-2.02241	-2.02082	-2.01279	-2.01265	-2.00881	-2.01098	-2.01262	-1.99933	-2.00326	-2.01124	-2.01604	-2.01454	-2.00399	-2.02808	-2.03138	-2.05523	-2.03933	-2.05304	-2.06616	-2.08437	-2.08639	-2.09092	-2.09331	-2.09709	-2.12305	-2.12905	-2.15748	-2.14603	-2.17783	-2.19146	-2.20266	-2.21324	-2.23771	-2.26199	-2.28608	-2.31076	-2.33243	-2.3514	-2.37632
[truncated: 52 more columns]

## Sheet: Figure 3g
Figure 3g
line 1	xdata	-1498.75	-1488.72	-1478.7	-1468.67	-1458.65	-1448.62	-1438.6	-1428.57	-1418.55	-1408.52	-1398.5	-1388.47	-1378.45	-1368.42	-1358.4	-1348.37	-1338.35	-1328.32	-1318.3	-1308.27	-1298.25	-1288.22	-1278.2	-1268.17	-1258.15	-1248.12	-1238.1	-1228.07	-1218.05	-1208.02	-1197.99	-1187.97	-1177.94	-1167.92	-1157.89	-1147.87	-1137.84	-1127.82	-1117.79	-1107.77	-1097.74	-1087.72	-1077.69	-1067.67	-1057.64	-1047.62	-1037.59	-1027.57
	ydata	-2.07771	-2.08507	-2.04993	-2.04084	-2.01761	-1.991	-1.97903	-1.97447	-1.97066	-1.9439	-1.92909	-1.90822	-1.924	-1.89766	-1.90246	-1.869	-1.87351	-1.86237	-1.84777	-1.83255	-1.84722	-1.83946	-1.84334	-1.83907	-1.84683	-1.83713	-1.86679	-1.87106	-1.87103	-1.88626	-1.90217	-1.91768	-1.93144	-1.94613	-1.96688	-1.99069	-1.9982	-2.04294	-2.07161	-2.07278	-2.09099	-2.10396	-2.14162	-2.16039	-2.15874	-2.16943	-2.18836	-2.19494
[truncated: 52 more columns]

## Sheet: Figure 3h
Figure 3h
line 1	xdata	-1498.75	-1488.72	-1478.7	-1468.67	-1458.65	-1448.62	-1438.6	-1428.57	-1418.55	-1408.52	-1398.5	-1388.47	-1378.45	-1368.42	-1358.4	-1348.37	-1338.35	-1328.32	-1318.3	-1308.27	-1298.25	-1288.22	-1278.2	-1268.17	-1258.15	-1248.12	-1238.1	-1228.07	-1218.05	-1208.02	-1197.99	-1187.97	-1177.94	-1167.92	-1157.89	-1147.87	-1137.84	-1127.82	-1117.79	-1107.77	-1097.74	-1087.72	-1077.69	-1067.67	-1057.64	-1047.62	-1037.59	-1027.57
	ydata	-2.24981	-2.27807	-2.28883	-2.26974	-2.2753	-2.29666	-2.30668	-2.31127	-2.34159	-2.32063	-2.31372	-2.33435	-2.34209	-2.34821	-2.35589	-2.35331	-2.34057	-2.34285	-2.35405	-2.34492	-2.3371	-2.322	-2.30717	-2.28231	-2.28659	-2.254	-2.2654	-2.2412	-2.26891	-2.22874	-2.21038	-2.21239	-2.19919	-2.19087	-2.19643	-2.187	-2.20345	-2.21587	-2.24494	-2.28003	-2.30165	-2.30462	-2.34168	-2.32313	-2.37345	-2.39826	-2.41637	-2.44644
[truncated: 52 more columns]

## Sheet: Figure 4a
Figure 4a
line 1	xdata	-1000	-999.499	-998.999	-998.498	-997.998	-997.497	-996.997	-996.496	-995.996	-995.495	-994.995	-994.494	-993.994	-993.493	-992.993	-992.492	-991.992	-991.491	-990.991	-990.49	-989.99	-989.489	-988.989	-988.488	-987.988	-987.487	-986.987	-986.486	-985.986	-985.485	-984.985	-984.484	-983.984	-983.483	-982.983	-982.482	-981.982	-981.481	-980.981	-980.48	-979.98	-979.479	-978.979	-978.478	-977.978	-977.477	-976.977	-976.476
(black)	ydata	-34.4259	-34.4389	-34.4519	-34.465	-34.478	-34.4911	-34.5041	-34.5172	-34.5303	-34.5433	-34.5564	-34.5695	-34.5826	-34.5958	-34.6089	-34.622	-34.6352	-34.6483	-34.6615	-34.6746	-34.6878	-34.701	-34.7142	-34.7274	-34.7406	-34.7539	-34.7671	-34.7803	-34.7936	-34.8068	-34.8201	-34.8334	-34.8467	-34.86	-34.8733	-34.8866	-34.8999	-34.9132	-34.9266	-34.9399	-34.9533	-34.9666	-34.98	-34.9934	-35.0068	-35.0202	-35.0336	-35.047
line 2	xdata	-1000	-999.499	-998.999	-998.498	-997.998	-997.497	-996.997	-996.496	-995.996	-995.495	-994.995	-994.494	-993.994	-993.493	-992.993	-992.492	-991.992	-991.491	-990.991	-990.49	-989.99	-989.489	-988.989	-988.488	-987.988	-987.487	-986.987	-986.486	-985.986	-985.485	-984.985	-984.484	-983.984	-983.483	-982.983	-982.482	-981.982	-981.481	-980.981	-980.48	-979.98	-979.479	-978.979	-978.478	-977.978	-977.477	-976.977	-976.476
(blue)	ydata	-45.9204	-45.9364	-45.9524	-45.9684	-45.9844	-46.0004	-46.0164	-46.0324	-46.0485	-46.0645	-46.0806	-46.0966	-46.1127	-46.1288	-46.1449	-46.161	-46.1771	-46.1932	-46.2093	-46.2255	-46.2416	-46.2578	-46.2739	-46.2901	-46.3063	-46.3225	-46.3387	-46.3549	-46.3712	-46.3874	-46.4036	-46.4199	-46.4362	-46.4524	-46.4687	-46.485	-46.5013	-46.5176	-46.5339	-46.5503	-46.5666	-46.583	-46.5993	-46.6157	-46.6321	-46.6485	-46.6649	-46.6813
line 3	xdata	-1000	-999.499	-998.999	-998.498	-997.998	-997.497	-996.997	-996.496	-995.996	-995.495	-994.995	-994.494	-993.994	-993.493	-992.993	-992.492	-991.992	-991.491	-990.991	-990.49	-989.99	-989.489	-988.989	-988.488	-987.988	-987.487	-986.987	-986.486	-985.986	-985.485	-984.985	-984.484	-983.984	-983.483	-982.983	-982.482	-981.982	-981.481	-980.981	-980.48	-979.98	-979.479	-978.979	-978.478	-977.978	-977.477	-976.977	-976.476
(red)	ydata	-36.9653	-36.9812	-36.9971	-37.013	-37.0289	-37.0448	-37.0608	-37.0768	-37.0927	-37.1087	-37.1247	-37.1407	-37.1568	-37.1728	-37.1889	-37.2049	-37.221	-37.2371	-37.2532	-37.2693	-37.2855	-37.3016	-37.3178	-37.3339	-37.3501	-37.3663	-37.3825	-37.3987	-37.415	-37.4312	-37.4475	-37.4638	-37.48	-37.4963	-37.5127	-37.529	-37.5453	-37.5617	-37.5781	-37.5944	-37.6108	-37.6272	-37.6437	-37.6601	-37.6765	-37.693	-37.7095	-37.726
[truncated: 952 more columns]

## Sheet: Figure 4b
Figure 4b
line 1	xdata	-1000	-999.499	-998.999	-998.498	-997.998	-997.497	-996.997	-996.496	-995.996	-995.495	-994.995	-994.494	-993.994	-993.493	-992.993	-992.492	-991.992	-991.491	-990.991	-990.49	-989.99	-989.489	-988.989	-988.488	-987.988	-987.487	-986.987	-986.486	-985.986	-985.485	-984.985	-984.484	-983.984	-983.483	-982.983	-982.482	-981.982	-981.481	-980.981	-980.48	-979.98	-979.479	-978.979	-978.478	-977.978	-977.477	-976.977	-976.476
(black)	ydata	2.61573	2.61837	2.62102	2.62367	2.62632	2.62898	2.63164	2.6343	2.63697	2.63964	2.64232	2.645	2.64768	2.65036	2.65305	2.65574	2.65844	2.66114	2.66384	2.66655	2.66926	2.67197	2.67469	2.67741	2.68013	2.68286	2.68559	2.68833	2.69107	2.69381	2.69656	2.69931	2.70206	2.70482	2.70758	2.71034	2.71311	2.71588	2.71866	2.72144	2.72422	2.72701	2.7298	2.73259	2.73539	2.73819	2.741	2.74381
line 2	xdata	-1000	-999.499	-998.999	-998.498	-997.998	-997.497	-996.997	-996.496	-995.996	-995.495	-994.995	-994.494	-993.994	-993.493	-992.993	-992.492	-991.992	-991.491	-990.991	-990.49	-989.99	-989.489	-988.989	-988.488	-987.988	-987.487	-986.987	-986.486	-985.986	-985.485	-984.985	-984.484	-983.984	-983.483	-982.983	-982.482	-981.982	-981.481	-980.981	-980.48	-979.98	-979.479	-978.979	-978.478	-977.978	-977.477	-976.977	-976.476
(blue)	ydata	3.17944	3.18232	3.1852	3.18809	3.19099	3.19388	3.19678	3.19969	3.20259	3.2055	3.20842	3.21133	3.21425	3.21718	3.2201	3.22303	3.22596	3.2289	3.23184	3.23478	3.23773	3.24068	3.24364	3.24659	3.24955	3.25252	3.25548	3.25845	3.26143	3.26441	3.26739	3.27037	3.27336	3.27635	3.27935	3.28234	3.28534	3.28835	3.29136	3.29437	3.29739	3.3004	3.30343	3.30645	3.30948	3.31252	3.31555	3.31859
line 3	xdata	-1000	-999.499	-998.999	-998.498	-997.998	-997.497	-996.997	-996.496	-995.996	-995.495	-994.995	-994.494	-993.994	-993.493	-992.993	-992.492	-991.992	-991.491	-990.991	-990.49	-989.99	-989.489	-988.989	-988.488	-987.988	-987.487	-986.987	-986.486	-985.986	-985.485	-984.985	-984.484	-983.984	-983.483	-982.983	-982.482	-981.982	-981.481	-980.981	-980.48	-979.98	-979.479	-978.979	-978.478	-977.978	-977.477	-976.977	-976.476
(red)	ydata	1.60891	1.61081	1.61272	1.61463	1.61654	1.61846	1.62037	1.6223	1.62422	1.62615	1.62808	1.63002	1.63195	1.63389	1.63584	1.63778	1.63973	1.64169	1.64364	1.6456	1.64757	1.64953	1.6515	1.65347	1.65545	1.65743	1.65941	1.66139	1.66338	1.66537	1.66737	1.66936	1.67136	1.67337	1.67538	1.67739	1.6794	1.68142	1.68344	1.68546	1.68749	1.68952	1.69155	1.69359	1.69563	1.69767	1.69972	1.70177
line4	xdata	-1000	-999.499	-998.999	-998.498	-997.998	-997.497	-996.997	-996.496	-995.996	-995.495	-994.995	-994.494	-993.994	-993.493	-992.993	-992.492	-991.992	-991.491	-990.991	-990.49	-989.99	-989.489	-988.989	-988.488	-987.988	-987.487	-986.987	-986.486	-985.986	-985.485	-984.985	-984.484	-983.984	-983.483	-982.983	-982.482	-981.982	-981.481	-980.981	-980.48	-979.98	-979.479	-978.979	-978.478	-977.978	-977.477	-976.977	-976.476
(dashed)	ydata	4.98876	4.99411	4.99946	5.00482	5.01018	5.01556	5.02094	5.02632	5.03172	5.03712	5.04253	5.04795	5.05337	5.05881	5.06425	5.06969	5.07515	5.08061	5.08608	5.09155	5.09704	5.10253	5.10803	5.11354	5.11905	5.12457	5.1301	5.13564	5.14118	5.14674	5.1523	5.15786	5.16344	5.16902	5.17461	5.18021	5.18582	5.19143	5.19705	5.20268	5.20832	5.21396	5.21961	5.22527	5.23094	5.23661	5.2423	5.24799
[truncated: 952 more columns]

[truncated: 1 more sheets: Figure 4c]
